# Supplementary material for: Bioinformatics Analysis and Structure of Gastric Cancer Prognosis Model Based on Lipid Metabolism and Immune Microenvironment
Source: Genes (Basel). 2022 Sep 3;13(9):1581. doi: 10.3390/genes13091581 (PMC9498347; doi:10.3390/genes13091581)
Supplement: Supplementary file 1 [file genes-13-01581-s001.zip]

Archive with 1 entries (1 files):
- genes-1812510-supplementary.pdf
